# Supplementary material for: Intermolecular Gene Conversion for the Equalization of Genome Copies in the Polyploid Haloarchaeon Haloferax volcanii: Identification of Important Proteins
Source: Genes (Basel). 2024 Jul 1;15(7):861. doi: 10.3390/genes15070861 (PMC11276520; doi:10.3390/genes15070861)
Supplement: Supplementary file 1 [file genes-15-00861-s001.zip]

Archive with 16 entries (15 files):
- Supplementary Material/
- Supplementary Material/Legends_Supplementary _Figures.pdf
- Supplementary Material/Supplementary_Figure_S5.pdf
- Supplementary Material/Supplementary_Figure_S6.pdf
- Supplementary Material/Supplementary_Figure_S7.pdf
- Supplementary Material/Supplementary_Figure_S8.pdf
- Supplementary Material/Supplementary_Figure_S9.pdf
- Supplementary Material/Supplementary_Figure_S10.pdf
- Supplementary Material/Supplementary_Figure_S11.pdf
- Supplementary Material/Supplementary_Table_S1.pdf
- Supplementary Material/Supplementary_Table_S2.xlsx
- Supplementary Material/Supplementary_Figure_S1.pdf
- Supplementary Material/Supplementary_Figure_S2A.pdf
- Supplementary Material/Supplementary_Figure_S2B.pdf
- Supplementary Material/Supplementary_Figure_S3.pdf
- Supplementary Material/Supplementary_Figure_S4.pdf
