# Supplementary material for: Intermolecular Gene Conversion for the Equalization of Genome Copies in the Polyploid Haloarchaeon Haloferax volcanii: Identification of Important Proteins
Source: Genes (Basel). 2024 Jul 1;15(7):861. doi: 10.3390/genes15070861 (PMC11276520; doi:10.3390/genes15070861)
Supplement: Supplementary file 1 [file genes-15-00861-s001.zip › Supplementary Material/Supplementary_Table_S2.xlsx]

## Sheet: Tabelle1
Protein	Gene	Survival	Survival	Survival	Survival	Protein
	deletion
	HVO_	(cells / ml) * 10e4	standard deviation	variance coefficient	fraction of control
Dhfr	∆1279	703	264	0.375533	0.886507	Dhfr
Mre11-Rad50	∆0853/4	884	352	0.39819	1.11475	Mre11-Rad50
Hef	∆3010	116	113	0.974138	0.14628	Hef
Hjc	∆0170	26	26	1	0.0327869	Hjc
Rad3a	∆1351	115	37	0.321739	0.145019	Rad3a
Rad3b	∆0039	1122	317	0.282531	1.41488	Rad3b
Rad25a	∆A0441	95	68	0.715789	0.119798	Rad25a
Rad25b	∆1736	947	221	0.233369	1.1942	Rad25b
Rad25c	∆1598	76	42	0.552632	0.0958386	Rad25c
Rad25d	∆1723	209	69	0.330144	0.263556	Rad25d
MutLa	∆1939	152	126	0.828947	0.191677	MutLa
MutLb	∆0551	41	42	1.02439	0.0517024	MutLb
MutS1a	∆1940	1238	344	0.277868	1.56116	MutS1a
MutS1b	∆0552	317	239	0.753943	0.399748	MutS1b
MutS5a	∆0191	205	132	0.643902	0.258512	MutS5a
MutS5b	∆1354	26	23	0.884615	0.0327869	MutS5b
NucS	∆0486	18	5	0.277778	0.0226986	NucS
Smc	∆0689	762	193	0.253281	0.960908	Smc
Sph1	∆A0180	132	94	0.712121	0.166456	Sph1
Sph2	∆B0118	21	8	0.380952	0.0264817	Sph2
Sph3	∆2175	161	38	0.236025	0.203026	Sph3
Sph4	∆B0173	46	29	0.630435	0.0580076	Sph4
Hen	∆0418	661	177	0.267776	0.833544	Hen
